# Supplementary material for: The Effects of Acute Dopamine Precursor Depletion on the Cognitive Control Functions of Performance Monitoring and Conflict Processing: An Event-Related Potential (ERP) Study
Source: PLoS One. 2015 Oct 22;10(10):e0140770. doi: 10.1371/journal.pone.0140770 (PMC4619587; doi:10.1371/journal.pone.0140770)
Supplement: S1 Dataset — (CSV) [file pone.0140770.s001.csv]

OrderDepletion	Age	CRN_Pla	ERN_Pla	CRN_Dep	ERN_Dep	ERN_Diff_Pla	ERN_Diff_Dep	CRN_Lat_Pla	ERN_Lat_Pla	CRN_Lat_Dep	ERN_Lat_Dep	Pe_Corr_Pla	Pe_Err_Pla	Pe_Corr_Dep	Pe_Err_Dep	Pe_Diff_Pla	Pe_Diff_Dep	Tyr_Pla_Pre	Val_Pla_Pre	Trypt_Pla_Pre	Phe_Pla_Pre	Isoleu_Pla_Pre	Leu_Pla_Pre	Tyr_Pla_Post	Val_Pla_Post	Trypt_Pla_Post	Phe_Pla_Post	Isoleu_Pla_Post	Leu_Pla_Post	Tyr_Dep_Pre	Val_Dep_Pre	Trypt_Dep_Pre	Phe_Dep_Pre	Isoleu_Dep_Pre	Leu_Dep_Pre	Tyr_Dep_Post	Val_Dep_Post	Trypt_Dep_Post	Phe_Dep_Post	Isoleu_Dep_Post	Leu_Dep_Post	N450_Cong_Pla	N450_Inco_Pla	N450_Diff_Pla	N450_Cong_Dep	N450_Inco_Dep	N450_Diff_Dep	N450_Cong_Lat_Pla	N450_Inco_Lat_Pla
2	22	-.626691167	-3.016491667	.297961647	-2.479088889	-3.253608333	-3.395902778	148	116	39	82	-.307636279	-.965618825	-3.33145	.60007814	-.657981232	3.93152451	10.92	32.96	15.11	8.93	7.9	16.41	31.99	114.42	57.21	22.43	20.33	39.27	14.39	33.48	14.67	11.16	8.31	17.27	5.36	177.51	60.2	1.6	35.34	92.63	-1.115026563	-.414636094	.700390469	-2.5908875	-4.073975	-1.4830875	416	422
1	23	1.898772222	.111313417	.767191389	-3.877905556	-2.061828056	-6.192025	19	49	40	111	-1.58196994	1.787112575	-.471040853	.682738775	3.369077484	1.153783111	16	45.94	21.4	12.54	10.22	24.13	45.82	152.07	64.26	30.72	37.26	111.2	16	44.06	19.9	12.3	11.33	23.68	6.22	158.94	71.24	1.59	60.78	109.59	-4.432575	-4.510253125	-.0776781250000003	-2.50343125	-2.761878125	-.258446875	413	418
1	22	3.853333333	-1.998317222	4.765961111	-1.014732694	-7.207305556	-6.983986111	0	68	0	54	-1.342534007	1.442513356	-.982674302	2.594001431	2.785044418	3.576675497	14.3	37.86	19.24	12.11	10.89	21.87	41.23	109.64	68.26	33.54	22.95	67.94	17.25	36.72	21.38	13.67	9.73	19.99	6.73	106.75	70.86	1.75	31.62	75.84	-1.226565	.025345938	1.251910938	.85563	.008930972	-.846699028	425	427
2	21	5.152519444	-.000687683	2.895086111	-2.327505833	-5.861761111	-5.306330556	39	78	64	63	-6.473812765	.031277189	-3.426738268	2.227331997	6.505094118	5.654067974	14.34	36.05	42.37	8.42	7.98	17.61	13.83	68.6	87.8	14.82	13.83	35.09	13.96	27.31	34.81	7.9	6.01	13.77	5.97	124.26	162.57	1.26	25.59	60.71	-1.736181875	-2.487637188	-.751455313	-1.794221875	-2.86936875	-1.075146875	422	442
1	22	.919247778	-1.816574722	1.074523056	-2.08321	-2.723738889	-3.508786111	55	57	36	65	-2.147015585	1.593453624	-1.557761555	.358533036	3.740462788	1.916296088	18.07	34.41	45.85	12.24	9.29	17.43	23.49	107.39	137.56	33.51	25.59	60.98	12.87	30.93	43.21	10.95	8.71	17.26	5.46	119.43	178.68	3.45	28.85	67.89	-1.737112813	-1.90052375	-.163410937	-.010256656	-1.095805656	-1.085549	487	408
1	22	3.172044444	-1.330834444	2.509311111	-1.809369444	-5.193702778	-4.308502778	11	74	79	64	-.318600157	2.052006696	-1.162713759	2.386093683	2.370607866	3.548811114	10.58	19.58	14.5	8.31	6.34	14.62	26.51	74.76	59.68	25.43	23.94	65.9	13.3	24.71	16.13	9.89	8.94	18.91	5.29	96.17	74.04	1.89	42.92	103.83	-.182595472	-.379828156	-.197232684	-.499785319	-.84361	-.343824681	417	428
1	22	2.249058333	-.058932222	1.728316667	.476183333	-2.989908333	-2.069783333	39	54	33	52	-1.206922376	-.374316462	-1.073586311	-1.133513373	.832607092	-.059923575	12.81	31.41	22.14	9.35	10.6	22.48	26.69	81.76	53.47	16.47	25.77	66	11.54	28.9	17.7	9.22	10.85	19.97	5.24	114.11	59.21	1.74	52.31	105.64	-1.146059688	-1.285784688	-.139725	-1.332193438	-.716903063	.615290375	480	483
1	23	.814725222	-3.326855556	-.732413694	-3.895275	-5.001186111	-3.810472222	103	77	126	64	-5.351785948	-1.761708854	-4.289622549	.618428209	3.590078542	4.908052784	12.79	20.84	15.79	8.35	7.22	15.33	34.35	93.98	66.13	23.21	24.25	67.41	18.43	34.6	23.71	13.39	11.4	25.43	5.84	107.02	78.37	2.62	43.27	83.81	.741055938	-.297958125	-1.039014063	.656043125	.047852188	-.608190937	497	489
2	24	.555634444	-1.841294167	1.546891667	-1.302044167	-2.530222222	-3.114747222	94	77	108	68	-2.054397464	2.630696863	-1.913900621	-.7222408	4.685095098	1.191659444	15.1	34.29	21.89	13.85	13.1	26.87	20.74	85.86	62.32	36.36	27.57	66.43	13.82	30.39	19.6	12.29	10.65	22.82	7.34	105.07	73.63	3.99	49.33	108.29	2.287021875	2.157471875	-.12955	2.960940625	2.51695	-.443990625	484	490
2	30	1.061689778	-1.6885825	2.332333333	-.162826881	-3.633752778	-2.790480556	36	56	11	50	-.23075135	3.718724725	-.756252269	.048336118	3.949474281	.804588519	11.2	16.7	13.79	7.39	6.02	12.26	22.11	77.31	51.2	16.3	18.13	59.71	29.21	62.71	40.55	22.06	18.23	37.79	21.05	79.67	54.8	18.64	17.32	55.18	-.833306063	-1.032287531	-.198981468	-.593275938	-.196910188	.39636575	472	486
1	23	1.415727778	-.624942278	.807826778	-2.051683333	-2.365552778	-3.296891667	9	46	52	25	.630014958	1.142264879	-.732764603	2.587090647	.512249334	3.319853301	15.83	35.76	20.03	10.3	12.62	25.9	27.33	79.9	42.16	19.18	24.19	65.18	12.66	28.39	16.03	8.82	7.83	18.9	5.42	87.61	44.84	1.9	38.38	73.66	.990921563	1.1467225	.155800937	.011320531	.378476563	.367156032	425	441
1	18																	15.92	28.74	27.32	12.47	9.24	20.98	51.02	77.44	49.32	21.28	15.33	50.74	15.11	26.41	23.64	10.98	8.1	18.79	3.7	60.8	52.87	.95	16.82	47.14	1.741282813	1.120642188	-.620640625	-2.125478438	-2.2162	-.0907215620000001	419	496
[truncated: 35 more columns]
